# Supplementary material for: A human circulating immune cell landscape in aging and COVID-19
Source: Protein Cell. 2020 Aug 11;11(10):740–70. doi: 10.1007/s13238-020-00762-2 (PMC7417788; doi:10.1007/s13238-020-00762-2)
Supplement: 13238_2020_762_MOESM2_ESM [file 13238_2020_762_moesm2_esm.xls]

## Sheet: Supplementary Table 1A
Supplementary Table 1A. Cohort information.
ident	group	gender	age	scRNA-seq	CyTOF	sc-ATAC	scTCR-seq	scBCR-seq	Cohort
#1	YA	female	20-30	√	√	√	√	√	1, 3
#2	YA	male	20-30	√	√	√	√	√	1, 3
#3	YA	male	30-40	√	√	√	√	√	1, 2, 3
#4	YA	male	20-30	√	√	√	√	√	1, 3
#5	YA	female	20-30	√		√	√	√	1, 3
#6	YA	female	20-30	√			√	√	1, 3
#7	YA	male	30-40	√			√	√	1, 3
#8	YA	male	30-40	√			√	√	1, 3
#9	YA	female	40-45		√				1, 2
#10	AA	male	60-70	√		√	√	√	1, 3
#11	AA	male	60-70	√		√	√	√	1, 3
#12	AA	female	60-70	√		√	√	√	1, 3
#13	AA	female	60-70	√		√	√	√	1, 3
#14	AA	female	60-70	√	√	√	√	√	1, 3
#15	AA	male	60-70	√	√		√	√	1, 3
#16	AA	male	60-70	√			√	√	1, 3
#17	AA	male	60-70	√			√	√	1, 3
#18	AA	female	60-70		√				1, 2
#19	AA	male	70-80		√				1, 2
#20	AA	female	70-80		√				1
*1	YCO	female	40-50		√				2
*2	YCO	male	30-40		√				2
*3	ACO	male	70-80		√				2
*4	ACO	female	70-80		√				2
*5	YCR	male	30-40	√					3
*6	YCR	female	30-40	√					3
*7	YCR	female	40-50	√					3
*8	ACR	male	70-80	√					3
*9	ACR	female	70-80	√					3
*10	ACR	female	70-80	√					3

## Sheet: Supplementary Table 1B
Supplementary Table 1B. Characteristics of Covid-19 patients.
ident	*1	*2	*3	*4	*5	*6	*7	*8	*9	*10
Gender	female	male	male	female	male	female	female	male	female	female
Age	40-50	30-40	70-80	70-80	30-40	30-40	40-50	70-80	70-80	70-80
Smoking History	-	now	-	-	-	-	-	-	-	once
Severity	severe	severe	severe	severe	severe	severe	severe	severe	severe	severe
clinical state	onset	onset	onset	onset	recovering	recovering	recovering	recovering	recovering	recovering
Fever	-	-	+	+	+	+	+	+	+	+
Conjunctival Congestion	-	-	+	-	-	-	-	-	-	-
Rhinobyon	-	-	-	-	-	-	-	-	-	-
Cough	+	+	-	-	+	+	-	-	-	+
Sore throat	+	+	-	-	+	+	-	-	-	+
Expectoration	-	+	-	-	+	+	+	+	+	+
Exhaustion	-	+	+	+	+	+	+	+	+	+
Hemoptysis	-	-	-	-	-	-	-	-	-	-
Breathe Hard	+	+	+	+	+	+	+	+	+	+
Emesis	-	-	-	+	-	-	-	-	-	-
Diarrhea	-	-	-	+	-	-	-	-	-	-
Muscle or Joint Pain	-	+	+	+	+	+	-	+	-	+
Chilly	+	+	-	+	+	+	-	-	-	+
Throat Congestion	+	+	-	-	+	+	+	+	+	+
Tonsil Edema	-	-	-	-	-	+	+	+	+	-
Lymphadenovarix	-	-	-	-	-	-	-	-	-	-
Rash	-	-	-	-	-	-	-	-	-	-
CT Finding	Bilaeral pneumonia	Bilaeral pneumonia	Bilaeral pneumonia	Bilaeral pneumonia	Bilaeral pneumonia	Bilaeral pneumonia	Bilaeral pneumonia	Bilaeral pneumonia	Bilaeral pneumonia	Bilaeral pneumonia
Chronic Basic Disease	hypertension	-	hypertension, cerebrovascular disease	cerebrovascular disease	-	-	-	-	-	hypertension; coronary heart disease
Ventilator	-	-	-	+	-	-	-	-	-	-
Methylprednisolone	-	-	40mg	-	80mg	80mg	80mg	40mg	80mg	40mg
Antiviral Drug	Ritonavir; Oseltamivir	Ritonavir; Oseltamivir	Ribavirin	Ribavirin	Ritonavir; Oseltamivir	Ritonavir; Oseltamivir	Ritonavir; Oseltamivir	Ritonavir; Oseltamivir	Ritonavir; Oseltamivir	Oseltamivir

## Sheet: Supplementary Table 1C
Supplementary Table 1C. Demographic of cohort-1 scRNA-seq.
	YA (n = 8)				AA (n = 8)
variable	mean	SD	median	percent	mean	SD	median	percent	P value
Age (years)	31	6.612	28.5		63.75	2.915	63.5		0.0002
Gender (female, %)				37.5				37.5	1

## Sheet: Supplementary Table 1D
Supplementary Table 1D. Demographic of cohort-1 mass cytometry.
	YA (n = 5)				AA (n = 5)
variable	mean	SD	median	percent	mean	SD	median	percent	P value
Age (years)	32.6	8.678	29		67.6	7.266	64		0.0079
Gender (female, %)				40				60	1

## Sheet: Supplementary Table 1E
Supplementary Table 1E. Demographic of cohort-1 scATAC-seq.
	YA (n = 5)				AA (n = 5)
variable	mean	SD	median	percent	mean	SD	median	percent	P value
Age (years)	29.2	5.263	28		64.8	2.775	64		0.0079
Gender (female, %)				40				60	1

## Sheet: Supplementary Table 1F
Supplementary Table 1F. Demographic of cohort-2 mass cytometry.
	YH (n = 2)				AH (n = 2)				YCO (n = 2)				ACO (n = 2)
variable	mean	SD	median	percent	mean	SD	median	percent	mean	SD	median	percent	mean	SD	median	percent	P value
Age (years)	41.5	4.95	41.5		71	9.899	71		40.5	7.778	40.5		74.5	6.364	74.5		0.1143
Gender (female, %)				50				50				50				50	1

## Sheet: Supplementary Table 1G
Supplementary Table 1G. Demographic of cohort-3 scRNA-seq.
	YH (n = 8)				AH (n = 8)				YCR (n = 3)				ACR (n = 3)
variable	mean	SD	median	percent	mean	SD	median	percent	mean	SD	median	percent	mean	SD	median	percent	P value
Age (years)	31	6.612	28.5		63.75	2.915	63.5		35.33	6.807	33		71	2.646	70		0.0005
Gender (female, %)				37.5				37.5				66.7				66.7	0.6829

## Sheet: Supplementary Table 2
Supplementary Table 2. CyTOF antibodies.
Name	Clone	Conjugated Metal	Source	Catalogue Number
CD45	QA17A19	89Y	Fluidigm	201325
CD45	QA17A19	162Dy	Fluidigm	201325
CD45	QA17A19	175Lu	Fluidigm	201325
CD45	QA17A19	165Ho	Fluidigm	201325
CD45	QA17A19	169Tm	Fluidigm	201325
CCR6	G034E3	141Pr	Fluidigm	201325
CD123	6H6	143Nd	Fluidigm	201325
CD19	HIB19	144Nd	Fluidigm	201325
CD4	RPA-T4	145Nd	Fluidigm	201325
CD8A	RPA-T8	146Nd	Fluidigm	201325
CD11C	Bu15	147Sm	Fluidigm	201325
CD16	3G8	148Sm	Fluidigm	201325
CD45RO	UCHL1	149Sm	Fluidigm	201325
CD45RA	HI100	150Sm	Fluidigm	201325
CD161	HP-3G10	151Eu	Fluidigm	201325
CCR4	L291H4	152Sm	Fluidigm	201325
CD25	BC96	153Eu	Fluidigm	201325
CD27	O323	154Gd	Fluidigm	201325
CD57	HCD57	155Gd	Fluidigm	201325
CXCR3	G025H7	156Gd	Fluidigm	201325
CXCR5	J252D4	158Dy	Fluidigm	201325
CD38	HB-7	161Dy	Fluidigm	201325
CD56	NCAM16.2	163Dy	Fluidigm	201325
CD294	BM16	166Er	Fluidigm	201325
CCR7	GO43H7	167Er	Fluidigm	201325
CD14	63D3	168Er	Fluidigm	201325
CD3	UCHT1	170Er	Fluidigm	201325
CD20	2H7	171Yb	Fluidigm	201325
HLA_DR	LN3	173Yb	Fluidigm	201325
IGD	IA6-2	174Yb	Fluidigm	201325
CD127	A019D5	176Lu	Fluidigm	201325
Live/dead intercalator-195Pt		103Rh	Fluidigm	201325

## Sheet: Supplementary Table 3A
Supplementary Table 3A. Cell clustering strategy in scRNA-seq.
Celltypes		Markers
		Positive	Negative
Red Blood Cell		HBB HBA1 HBA2
Megakaryocyte		PF4 PPBP TUBB1
T cell	CD4 Naive	CD4 CCR7high CD69low
	CD4 Tcm	CD4 CCR7med CD69high or AQP3high
	CD4 Tem	CD4 CCR6
	CD4 Treg	CD4 FOXP3
	CD4 Tex	CD4 PDCD1
	CD8 Naive	CD8 CCR7 LEF1
	CD8 Tem	CD8 GZMK
	CD8 CTL	CD8 GNLY
	CD8 Tex	CD8 PDCD1
	CD4-CD8-		CD4 CD8
	CD4+CD8+	CD4 CD8
	T-mito	STMN1 MKI67
Natural Killer cell	NK1	FCGR3Alow NCAM1bright
	NK2	FCGR3Ahigh NCAM1dim	B3GAT1
	NK3	FCGR3Ahigh NCAM1dim B3GAT1+
B cell	Naive BC	CD19 IL4R IGHD
	Memory BC	CD19 CD27 IGHG1
	ASC	CD19 MZB1
	ABC	CD19 ITGAX
Monocyte	CD14 MC	CD14high	FCGR3A
	CD16 MC	CD14+FCGR3A+/-
	Intedmed MC	CD14+/-FCGR3Ahigh
Dendritic Cell	cDC1	CLEC9A THBD
	cDC2	CD1C
	pDC	CLEC4C IL3RA	AXL
	pre-DC	AXL IL3RA

## Sheet: Supplementary Table 3B
Supplementary Table 3B. Cell clustering strategy in CyTOF.
Celltypes		Markers
		Positive	Negative
T cell	CD4 Naive	CD4 CD45RA CCR7high	CD45RO
	CD4 Tcm	CD4 CD45RO CCR7high
	CD4 Tem	CD4 CD45RO CCR7low	CD45RA
	CD4 Treg	CD4 CD25
	CD8 Naive	CD8 CD45RA CCR7high	CD45RO
	CD8 Tem	CD8 CD45RO	CD45RA
	CD8 CTL	CD8 CD57
	CD4-CD8-		CD4 CD8
	CD4+CD8+	CD4 CD8
Natural Killer cell	NK1	CD16low CD56bright
	NK2	CD16high CD56dim	CD57
	NK3	CD16high CD56dim CD57+
B cell	Naive BC	CD19 CD20 IGHD
	Memory BC	CD19 CD27
	ASC	CD19 CD38	CD20
	ABC	CD19 CD11C
Monocyte	CD14 MC	CD14high	CD16
	CD16 MC	CD14+CD16+/-
	Intedmed MC	CD14+/-CD16high
Dendritic Cell	cDC	CD11C HLA-DR	CD123
	pDC	CD123 CD38	HLA-DR

[truncated: 42 more sheets: Supplementary Table 3C, Supplementary Table 4A, Supplementary Table 4B, Supplementary Table 4C, Supplementary Table 4D, Supplementary Table 4E, Supplementary Table 5A, Supplementary Table 5B, Supplementary Table 5C, Supplementary Table 6A, Supplementary Table 6B, Supplementary Table 6C, Supplementary Table 6D, Supplementary Table 6E, Supplementary Table 7A, Supplementary Table 7B, Supplementary Table 7C, Supplementary Table 7D, Supplementary Table 8A, Supplementary Table 8B …]
